# Supplementary material for: Production of β-Glucans from Rhizopus oryzae M10A1 by Optimizing Culture Conditions Using Liquid Potato Starch Waste
Source: Polymers (Basel). 2025 May 7;17(9):1283. doi: 10.3390/polym17091283 (PMC12074454; doi:10.3390/polym17091283)
Supplement: Supplementary file 1 [file polymers-17-01283-s001.zip]

Archive with 1 entries (1 files):
- polymers-3492415-supplementary.pdf
